# Supplementary material for: c-Abl Phosphorylates MFN2 to Regulate Mitochondrial Morphology in Cells under Endoplasmic Reticulum and Oxidative Stress, Impacting Cell Survival and Neurodegeneration
Source: Antioxidants (Basel). 2023 Nov 16;12(11):2007. doi: 10.3390/antiox12112007 (PMC10669615; doi:10.3390/antiox12112007)
Supplement: Supplementary file 1 [file antioxidants-12-02007-s001.zip]

Archive with 1 entries (1 files):
- antioxidants-2639459-supplementary.pdf
